# Supplementary material for: Comparison of the effects of low- versus high-supervision exercise on breast cancer survivorship outcomes
Source: JNCI Cancer Spectr. 2026 Jan 25;10(1):pkag004. doi: 10.1093/jncics/pkag004 (PMC12928991; doi:10.1093/jncics/pkag004)
Supplement: pkag004_Supplementary_Data [file pkag004_supplementary_data.zip]

Archive with 1 entries (1 files):
- SAFE supp files 1 Dec.docx
